# Supplementary material for: Safety and immune responses after intradermal application of Porcilis PRRS in either the neck or the perianal region
Source: PLoS One. 2018 Sep 7;13(9):e0203560. doi: 10.1371/journal.pone.0203560 (PMC6128605; doi:10.1371/journal.pone.0203560)
Supplement: S1 Dataset — (XLSX) [file pone.0203560.s001.xlsx]

## Sheet: Clinical score and ISR
Day -7 Pig ID	general health	behaviour	appetite	respiratory	digestion	temperature score/°C	BCS	∑ Score (clinical)	redness	size of redness (diameter) score/mm	swelling	pain during palpation	necrosis	texture consistency	∑ Score (side of appl)	Day -6 Pig ID	general health	behaviour	appetite	respiratory	digestion	temperature score/°C	BCS	∑ Score (clinical)	redness	size of redness (diameter) score/mm	swelling	pain during palpation	necrosis	texture consistency	∑ Score (side of appl)	Day -5 Pig ID	general health	behaviour	appetite	respiratory	digestion	temperature score/°C	BCS	∑ Score (clinical)	redness	size of redness (diameter) score/mm	swelling	pain during palpation	necrosis	texture consistency	∑ Score (side of appl)	Day -4 Pig ID	general health
perianal																perianal																perianal																perianal
Pig 7288	obB					/				/						Pig 7288	obB					/				/						Pig 7288	obB					/				/						Pig 7288	obB
Pig 7312	obB					/				/						Pig 7312	obB					/				/						Pig 7312	obB					/				/						Pig 7312	obB
Pig 7306	obB					/				/						Pig 7306	obB					/				/						Pig 7306	obB					/				/						Pig 7306	obB
Pig 7216	obB					/				/						Pig 7216	obB					/				/						Pig 7216	obB					/				/						Pig 7216	obB
Pig 7244	obB					/				/						Pig 7244	obB					/				/						Pig 7244	obB					/				/						Pig 7244	obB
Pig 7286	obB					/				/						Pig 7286	obB					/				/						Pig 7286	obB					/				/						Pig 7286	obB
Pig 7257	obB					/				/						Pig 7257	obB					/				/						Pig 7257	obB					/				/						Pig 7257	obB
Pig 7188	obB					/				/						Pig 7188	obB					/				/						Pig 7188	obB					/				/						Pig 7188	obB
Pig 7225	obB					/				/						Pig 7225	obB					/				/						Pig 7225	obB					/				/						Pig 7225	obB
Pig 7172	obB					/				/						Pig 7172	obB					/				/						Pig 7172	obB					/				/						Pig 7172	obB
Pig 7175	obB					/				/						Pig 7175	obB					/				/						Pig 7175	obB					/				/						Pig 7175	obB
Pig 6980	obB					/				/						Pig 6980	obB					/				/						Pig 6980	obB					/				/						Pig 6980	obB
Pig 7107	obB					/				/						Pig 7107	obB					/				/						Pig 7107	obB					/				/						Pig 7107	obB
Pig 7111	obB					/				/						Pig 7111	obB					/				/						Pig 7111	obB					/				/						Pig 7111	obB
Pig 7055	obB					/				/						Pig 7055	obB					/				/						Pig 7055	obB					/				/						Pig 7055	obB
Pig 7241	obB					/				/						Pig 7241	obB					/				/						Pig 7241	obB					/				/						Pig 7241	obB
Pig 7142	obB					/				/						Pig 7142	obB					/				/						Pig 7142	obB					/				/						Pig 7142	obB
Nacken						/				/						Nacken						/				/						Nacken						/				/						Nacken
Pig 7034	obB					/				/						Pig 7034	obB					/				/						Pig 7034	obB					/				/						Pig 7034	LH
Pig 6863	obB					/				/						Pig 6863	obB					/				/						Pig 6863	obB					/				/						Pig 6863	obB
Pig 7097	obB					/				/						Pig 7097	obB					/				/						Pig 7097	obB					/				/						Pig 7097	obB
Pig 7114	LH					/				/						Pig 7114	LH					/				/						Pig 7114	LH					/				/						Pig 7114	LH
Pig 7164	LH					/				/						Pig 7164	LH					/				/						Pig 7164	LH					/				/						Pig 7164	LH
Pig 7202	obB					/				/						Pig 7202	obB					/				/						Pig 7202	obB					/				/						Pig 7202	obB
Pig 7275	obB					/				/						Pig 7275	obB					/				/						Pig 7275	obB					/				/						Pig 7275	obB
Pig 7253	obB					/				/						Pig 7253	obB					/				/						Pig 7253	obB					/				/						Pig 7253	obB
Pig 7255	obB					/				/						Pig 7255	obB					/				/						Pig 7255	obB					/				/						Pig 7255	obB
Pig 7146	LH					/				/						Pig 7146	LH					/				/						Pig 7146	LH					/				/						Pig 7146	LH
Pig 7323	obB					/				/						Pig 7323	obB					/				/						Pig 7323	obB					/				/						Pig 7323	obB
Pig 7158	obB					/				/						Pig 7158	obB					/				/						Pig 7158	obB					/				/						Pig 7158	obB
Pig 7262	obB					/				/						Pig 7262	obB					/				/						Pig 7262	obB					/				/						Pig 7262	obB
Pig 7273	obB					/				/						Pig 7273	obB					/				/						Pig 7273	obB					/				/						Pig 7273	obB
Pig 7309	obB					/				/						Pig 7309	obB					/				/						Pig 7309	obB					/				/						Pig 7309	obB
Pig 7209	obB					/				/						Pig 7209	obB					/				/						Pig 7209	obB					/				/						Pig 7209	obB
Pig 7208	obB					/				/						Pig 7208	obB					/				/						Pig 7208	obB					/				/						Pig 7208	obB
[truncated: 542 more columns]

## Sheet: ELISA
Results ELISA
Animal ID
		Day -7	Day 0	Day 7	Day 14	Day 21	Day 28
perianal	group
Pig 7288	3	0.012	0.013	0.013	1.697	2.67	2.804
Pig 7312	3	-0.002	0.007	0.017	1.471	2.194	2.417
Pig 7306	3	-0.015	0.009	0.014	0.967	1.451	2.268
Pig 7216	3	0.016	0.008	0.016	0.979	1.428	1.337
Pig 7244	3	0.035	0.005	0.074	2.043	2.585	2.698
Pig 7286	3	0.035	0.024	0.032	1.143	2.007	1.879
Pig 7257	3	0.009	0.01	0.013	1.38	2.477	2.588
Pig 7188	3	0.012	0.021	0.026	0.966	1.533	1.559
Pig 7225	3	0.049	0.026	0.019	1.092	2.164	1.539
Pig 7172	3	0.01	0.016	0.041	1.717	2.474	2.585
Pig 7175	3	-0.003	0	0.005	1.335	2.368	2.438
Pig 6980	3	0.016	0.015	0.031	0.563	1.797	2.326
Pig 7107	3	0.051	0.033	0.023	0.658	2.187	2.392
Pig 7111	3	0.037	0.028	0.021	1.185	2.454	2.513
Pig 7055	3	0.083	0.07	0.061	0.952	1.935	2.892
Pig 7241	3	0.017	0.01	0.019	1.467	2.018	1.99
Pig 7142	3	0.009	0.009	0.022	1.514	2.456	2.735		d-07	d0	d07	d14	d21	d28
Stab		0.0239824	0.0161628	0.0177931	0.389045	0.395332	0.469861
		0.0218235	0.0178824	0.0262941	1.24288	2.12929	2.29176	Group 3	0.0218235	0.0178824	0.0262941	1.24288	2.12929	2.29176
Durchschnitt								Group 2	0.0284118	0.0192353	0.0281765	1.28553	2.051	2.16341
								Group 1	0.0272	0.0346	0.0256	0.0182	0.0212	0.0254
Neck
Pig 7034	2	0.078	0.039	0.066	0.457	0.73	0.681
Pig 6863	2	0.048	0.018	0.037	1.735	2.306	2.256		Day -7	Day 0	Day 7	Day 14	Day 21	Day 28
Pig 7097	2	0.014	0.014	0.032	0.592	1.553	1.471	Group 3	0.0239824	0.0161628	0.0177931	0.389045	0.395332	0.469861
Pig 7114	2	0.095	0.027	0.036	0.926	2.48	2.405	Group 2	0.0247993	0.0115408	0.0171145	0.611512	0.699493	0.69054
Pig 7164	2	0.008	0.007	0.012	1.587	2.11	2.128	Group 1	0.0507867	0.0501735	0.0226087	0.0265405	0.0283345	0.0290486
Pig 7202	2	0.029	0.024	0.034	1.178	2.352	2.418
Pig 7275	2	0.027	0.028	0.037	2.354	3.059	3.087
Pig 7253	2	0.022	0.027	0.015	2.053	2.771	3.002
Pig 7255	2	0.018	0.013	0.062	2.194	2.889	3.058
Pig 7146	2	0.03	0.027	0.02	1.321	2.109	2.584
Pig 7323	2	0.014	0.008	0.017	1.616	2.438	2.441
Pig 7158	2	0.01	0.008	0.023	1.658	2.63	2.776
Pig 7262	2	0.008	0.011	0.011	0.943	0.708	1.867
Pig 7273	2	0.023	0.015	0.014	1.308	2.204	2.287
Pig 7309	2	0.009	0.003	0.011	0.401	1.397	1.125
Pig 7209	2	0.011	0.014	0.012	1.026	1.422	1.531
Pig 7208	2	0.039	0.044	0.04	0.505	1.709	1.661
		0.0247993	0.0115408	0.0171145	0.611512	0.699493	0.69054
Durchschnitt		0.0284118	0.0192353	0.0281765	1.28553	2.051	2.16341
Kontrolle
Pig 7223	1	0.002	0.015	0.013	-0.003	0.008	0.015
Pig 7284	1	-0.001	0.007	0.007	-0.003	0.001	-0.003
Pig 7200	1	0.003	0.021	0.023	0.003	0.01	0.022
Pig 7195	1	0.058	0.063	0.053	0.034	0.024	0.03
Oig 7314	1	-0.003	0.008	0.014	0.037	0.023	0.05
Pig 7315	1	0	0.007	0.006	0.004	0.03	0.002
Pig 7304	1	0.01	0.009	0.014	0.01	0.005	0.005
Pig 7283	1	0.016	0.017	0.02	0.016	0.004	0.005
Pig 7192	1	0.162	0.169	0.077	0.082	0.097	0.093
Pig 7285	1	0.025	0.03	0.029	0.002	0.01	0.035
		0.0507867	0.0501735	0.0226087	0.0265405	0.0283345	0.0290486
Durchschnitt		0.0272	0.0346	0.0256	0.0182	0.0212	0.0254
									Results are reported as mean sample-to-positive (S/P) ratios and standard errors.

## Sheet: Histopathological examination
Animal ID	Group	Injection site - Extension of inflammation (-,+,++,+++)	Extension of the lesion (%)	affected layers:	Fibrin (0, 1)	Necrosis	Neutrophils (0-2)	Monocytes/Makrophages (0-2)	multinucleated giant cells (0,1)	Lymphocytes (0-2)	Plasma cells (0-2)	Fibroblasts(0,1)	degeneration of muscle fiber (0,1)	Haemorrhages (0,1)	Neovascularisation (0,1)	dystrophic calcification	Fibrosis (0,1)	Collagen fiber (0,1)	Dimension of inflammatory focus
767/14 Pax	0	2	0.08	1	1	0	0	0	0	2	1	1	0	1	1	0	1	1	4
768/14 Pax	0	2	8-10%	2	1	1	0	0	0	2	1	1	0	0	1	1	1	1	1
769/14 Pax	0	2	0.12	2	0	1	0	0	0	2	1	1	0	1	1	1	1	1	1
770/14 Pax	0	2	0.1	1	0	1	0	0	0	2	1	1	0	1	1	1	1	1	3
771/14 Pax	0	2	0.1	2	1	1	0	0	1	2	1	1	0	1	1	1	1	1	1
772/14 Pax	0	2	0.08	1	1	0	0	0	0	2	1	1	0	1	1	0	1	1	2
773/14 Pax	0	2	0.1	2	1	1	0	0	0	2	1	1	0	0	1	0	1	1	2
774/14 Pax	0	2	10-15%	3	1	1	0	1	1	2	1	1	0	1	1	1	1	1	3
775/14 Pax	0	2	0.12	2	0	1	0	0	1	2	0	1	0	0	1	1	1	1	2
776/14 Pax	0	2	0.15	2	1	1	0	0	1	2	0	1	0	1	1	1	1	1	4
777/14 Pax	0	2	0.15	2	1	1	0	0	0	2	1	1	0	1	1	0	1	1	2
778/14 Pax	0	2	0.1	2	0	0	0	0	0	2	0	1	0	0	1	0	1	1	1
779/14 Pax	0	2	0.1	2	1	1	0	0	0	2	1	1	0	1	0	1	1	1	3
780/14 Pax	0	2	0.08	1	0	1	0	0	0	2	0	1	0	0	1	1	1	1	1
781/14 Px	0	2	0.08	2	0	0	0	0	0	2	1	1	0	0	1	0	1	1	2
782/14 Px	0	2	3-5%	2	0	0	0	0	0	2	0	1	0	0	0	0	1	1	4
783/14 Px	0	2	0.1	2	1	0	0	0	0	2	0	1	0	0	1	0	1	1	2
784/14 Nx	1	2	0.15	3	0	1	0	0	1	2	1	1	0	1	1	1	1	1	4
785/14 Nx	1	2	0.2	2	1	1	0	0	0	2	1	1	0	1	1	1	1	1	1
786/14 Nx	1	2	0.18	3	1	1	0	0	0	2	0	1	0	1	1	1	1	1	2
787/14 Nx	1	2	0.18	3	0	1	0	0	1	2	1	1	0	0	1	1	1	1	3
788/14 Nx	1	2	15-20%	2	0	1	0	0	0	2	1	1	0	0	1	0	1	1	2
789/14 Nx	1	1	2-4%	1	0	0	0	0	0	2	0	1	0	0	0	0	1	1	1
790/14 Nx	1	2	0.18	3	1	1	0	0	1	2	1	1	0	0	1	1	1	1	3
791/14 Nx	1	2	0.2	3	1	1	0	0	1	2	1	1	0	0	1	1	1	1	4
792/14 Nx	1	2	18-20%	2	1	1	0	0	0	2	1	1	0	0	1	1	1	1	3
793/14 Nx	1	2	0.12	2	1	1	0	0	0	2	0	1	0	1	1	0	1	1	3
794/14 Nx	1	2	0.2	2	1	1	0	0	1	2	1	1	0	0	1	0	1	1	3
795/14 Nx	1	2	0.2	2	0	1	0	0	1	2	1	1	0	0	1	1	1	1	4
796/14 Nx	1	2	0.15	3	0	1	0	0	0	2	0	1	0	0	0	1	1	1	3
797/14 Nx	1	1	0-5%	1	0	0	0	0	0	2	0	1	0	0	0	0	1	1	1
798/14 Nx	1	2	0.16	2	1	1	0	0	0	2	0	1	0	0	1	1	1	1	2
799/14 Nx	1	2	15%-18	3	1	1	0	0	0	2	1	1	0	1	1	0	1	1	2
800/14 Nx	1	2	0.14	2	1	1	0	0	0	2	1	1	0	0	1	1	1	1	5
	0 perianal	1 = +		papillary layer = 1		0 = not present		0=no-few
	1 neck	2 = ++		Subcutis -dermis connective tissue = 2		1 = present		1= numerous
				-subcutaneous fat tissue = 3				2=predominant

## Sheet: IFN gamma
	Animal ID10		1	Animal 11		2	Animal ID12		3	Animal ID15		4	Animal ID22		5	Animal ID23		6	Animal ID24		7	Animal ID27		8	Animal ID29		9	Animal ID30		10
group 1	V	Med	V-M	V	Med	V-M	V	Med	V-M	V	Med	V-M	V	Med	V-M	V	Med	V-M	V	Med	V-M	V	Med	V-M	V	Med	V-M	V	Med	V-M
d0	2	2	0	5	6	0	5	8	0	4	10	0	8	12	0	1	3	0	3	2	1	1	2	0	5	6	0	3	3	0	d0
d7	1	1	0	6	4	2	6	3	3	7	10	0	1	4	0	3	3	0	4	3	1	3	3	0	10	12	0	4	5	0	d7
d14	1	0	1	1	5	0	3	6	0	1	4	0	1	2	0	3	3	0	0	2	0	2	3	0	4	5	0	3	4	0	d14
d21	15	12	3	13	11	2	21	13	8	14	14	0	13	10	3	11	14	0	10	12	0	13	7	6	18	15	3	11	16	0	d21
d28	1	5	0	5	11	0	13	28	0	3	11	0	14	10	4	16	4	12	7	4	3	11	11	0	5	4	1	7	10	0	d28
	Animal ID1			Animal ID3			Animal ID6			Animal ID13			Animal ID17			Animal ID18			Animal ID19			Animal ID20			Animal ID21			Animal ID26
group 2	V	Med	V-M	V	Med	V-M	V	Med	V-M	V	Med	V-M	V	Med	V-M	V	Med	V-M	V	Med	V-M	V	Med	V-M	V	Med	V-M	V	Med	V-M
d0	1	2	0	3	4	0	2	4	0	1	3	0	0	3	0	4	3	1	4	3	1	3	2	1	3	2	1	8	11	0
d7	6	3	3	3	3	0	5	1	4	16	2	14	4	3	1	3	2	1	3	7	0	9	3	6	7	4	3	9	5	4
d14	32	2	30	4	3	1	26	3	23	55	3	52	9	5	4	37	2	35	23	2	21	54	1	53	9	2	7	193	4	189
d21	62	8	54	13	7	6	25	5	20	54	10	44	21	10	11	53	10	43	32	11	21	72	9	63	55	12	43	63	15	48
d28	69	4	65	33	8	25	94	9	85	100	4	96	69	14	55	59	13	46	50	5	45	48	9	39	61	7	54	98	10	88
	Animal ID2			Animal ID4			Animal ID5			Animal ID7			Animal ID8			Animal ID9			Animal ID14			Animal ID16			Animal ID25			Animal ID28
group 3	V	Med	V-M	V	Med	V-M	V	Med	V-M	V	Med	V-M	V	Med	V-M	V	Med	V-M	V	Med	V-M	V	Med	V-M	V	Med	V-M	V	Med	V-M
d0	6	11	0	2	1	1	3	5	0	2	5	0	6	5	1	1	4	0	13	18	0	4	6	0	4	7	0	4	7	0
d7	13	3	10	3	2	1	4	6	0	3	2	1	9	4	5	2	3	0	4	9	0	10	2	8	19	7	12	15	3	12
d14	19	7	12	42	2	40	35	4	31	9	1	8	51	2	49	3	2	1	12	2	10	38	2	36	125	6	119	38	7	31
d21	27	12	15	17	22	0	19	5	14	21	18	3	67	12	55	20	14	6	20	20	0	37	7	30	44	12	32	54	7	47
d28	16	6	10	16	4	12	14	7	7	46	7	39	57	4	53	5	1	4	40	19	21	62	4	58	94	4	90	69	7	62

## Sheet: IFN gamma and nAbs
group	INF-ɣ SC /3 x 105 PBMC	Neutralizing Antibody titers (log2)	Neutralizing Antibody titers
2	65	8	256
2	25	0	0
2	85	6	64
2	96	6	64
2	55	8	256
2	46	5	32
2	45	6	64
2	39	4	16
2	54	5	32
2	88	0	0
3	10	4	16
3	12	7	128
3	7	8	256
3	39	9	512
3	53	7	128
3	4	9	512
3	21	6	64
3	58	8	256
3	90	-	-
3	62	-	-

## Sheet: PCR 
PCR results
Animal ID
			d 0	d 0		d 7	d 7
perianal	group		Ct	Result
Pig 7288	3		No Ct	negativ
Pig 7312	3		No Ct	negativ
Pig 7306	3		No Ct	negativ
Pig 7216	3		No Ct	negativ
Pig 7244	3		No Ct	negativ
Pig 7286	3		No Ct	negativ
Pig 7257	3		No Ct	negativ
Pig 7188	3		No Ct	negativ
Pig 7225	3		No Ct	negativ
Pig 7172	3		No Ct	negativ
Pig 7175	3		No Ct	negativ
Pig 6980	3		No Ct	negativ
Pig 7107	3		No Ct	negativ
Pig 7111	3		No Ct	negativ
Pig 7055	3		No Ct	negativ
Pig 7241	3		No Ct	negativ
Pig 7142	3		No Ct	negativ
Neck
Pig 7034	2		No Ct	negativ
Pig 6863	2		No Ct	negativ
Pig 7097	2		No Ct	negativ
Pig 7114	2		No Ct	negativ
Pig 7164	2		No Ct	negativ
Pig 7202	2		No Ct	negativ
Pig 7275	2		No Ct	negativ
Pig 7253	2		No Ct	negativ
Pig 7255	2		No Ct	negativ
Pig 7146	2		No Ct	negativ
Pig 7323	2		No Ct	negativ
Pig 7158	2		No Ct	negativ
Pig 7262	2		No Ct	negativ
Pig 7273	2		No Ct	negativ
Pig 7309	2		No Ct	negativ
Pig 7209	2		No Ct	negativ
Pig 7208	2		No Ct	negativ
Control
Pig 7223	1		No Ct	negativ		No Ct	negativ
Pig 7284	1		No Ct	negativ		No Ct	negativ
Pig 7200	1		No Ct	negativ		No Ct	negativ
Pig 7195	1		No Ct	negativ		No Ct	negativ
Oig 7314	1		No Ct	negativ		No Ct	negativ
Pig 7315	1		No Ct	negativ		No Ct	negativ
Pig 7304	1		No Ct	negativ		No Ct	negativ
Pig 7283	1		No Ct	negativ		No Ct	negativ
Pig 7192	1		No Ct	negativ		No Ct	negativ
Pig 7285	1		No Ct	negativ		No Ct	negativ
